# Supplementary material for: Biocontrol and Plant-Growth-Promoting Traits of Talaromyces apiculatus and Clonostachys rosea Consortium against Ganoderma Basal Stem Rot Disease of Oil Palm
Source: Microorganisms. 2020 Jul 28;8(8):1138. doi: 10.3390/microorganisms8081138 (PMC7463586; doi:10.3390/microorganisms8081138)
Supplement: Supplementary file 1 [file microorganisms-08-01138-s001.zip]

Archive with 5 entries (5 files):
- Table S1.docx
- Supplementary - Figure S1.pdf
- Supplementary - Figure S2.pdf
- Supplementary - Figure S3.pdf
- Supplementary - Figure S4.pdf
